# Supplementary material for: N7-Methylguanosine Regulatory Genes Profoundly Affect the Prognosis, Progression, and Antitumor Immune Response of Hepatocellular Carcinoma
Source: Front Surg. 2022 Jun 16;9:893977. doi: 10.3389/fsurg.2022.893977 (PMC9246272; doi:10.3389/fsurg.2022.893977)
Supplement: Supplementary file 8 [file Supplementary_table_4.xlsx]

## Sheet: m7G gene set
Gene symbol	n=34
METTL1
WDR4
NSUN2
AGO2
CYFIP1
CYFIP2
DCPS
EIF3D
EIF4A1
EIF4E
EIF4E1B
EIF4E2
EIF4E3
EIF4G3
GEMIN5
IFIT5
LARP1
LSM1
NCBP1
NCBP2
NCBP2L
NCBP3
SNUPN
DCP2
NUDT1
NUDT10
NUDT11
NUDT16
NUDT16L1
NUDT3
NUDT4
NUDT4B
NUDT5
NUDT7
